# Supplementary material for: Mitral valve stretched to its limit: a case of an aborted sudden cardiac death with extensive fibrotic ventricular remodelling
Source: Eur Heart J Cardiovasc Imaging. 2025 Feb 24;26(6):1082. doi: 10.1093/ehjci/jeaf063 (PMC12123509; doi:10.1093/ehjci/jeaf063)
Supplement: jeaf063_Supplementary_Data [file jeaf063_supplementary_data.zip]

Archive with 3 entries (3 files):
- 3CV_Cine.mp4
- 3D LGE Model.mp4
- 3D_LGE.mp4
